# Supplementary material for: How patient-reported outcomes and experience measures (PROMs and PREMs) are implemented in healthcare professional and patient organizations? An environmental scan
Source: J Patient Rep Outcomes. 2024 Nov 15;8:133. doi: 10.1186/s41687-024-00795-9 (PMC11568099; doi:10.1186/s41687-024-00795-9)
Supplement: Supplementary file 2 — Supplementary Material 2 [file 41687_2024_795_MOESM2_ESM.xlsx]

## Sheet: Healthcare organizations
Extraction of healthcare professional organizations interviews
Healthcare professionals represented by the organization	Name of the organization	Example of the integration of PREMs by the healthcare professionals	Example of the integration of PROMs by the healthcare professionals	Is it a new concept?	Integration of PREMs in the activities of the organization	Integration of PROMs in the activities of the organization	Tools used to measure PREMs/PROMs	Usefulness of the tools to enhance practice	Usefulness of the tools to enhance professionals quality of care	Use of PREMs in routine clinical practice of the healthcare professionals	Use of PROMs in routine clinical practice of the healthcare professionals	Vision to include PREMs/PROMs measures in continuing education	Education/Training currently offered	Vision to include PREMs/PROMs measures in decision process	Vision to include PREMs/PROMs measures in members inspection	Accreditation	Strategies to integrate measures in the members inspection process	Priority in integrating PREMs/PROMs meeasures in the members inspection process	Facilitators to implementing PREMs/PROMs	Barriers to implementing PREMs/PROMs	Other	Healthcare professionals competency framework

## Sheet: Patient organizations
Extraction of patient organizations interviews
Disease represented by the organization	Name of the organization	Example of PREMs integration by the patient organization	Example of PROMs integration by the patient organization	Is it a new concept?	Usefulness of PREMs to enhance the practice of clinicians supporting patients	Usefulness of PROMs to enhance the practice of clinicians supporting patients	Integration of PREMs in routine clinical practice of professionals	Integration of PROMs in routine clinical practice of professionals	Desired use of measurement tools by the patient organization	Desired used of PREMs/PROMs tools by the professional to better support patients	Best way to collect PREMs/PROMs	Other
